# Supplementary material for: Alkaline–Acidic Sodium Chlorite Pretreatment of Bamboo Powder for Preparation of Excellent Mechanical, Transparent, and Biodegradable Films
Source: Polymers (Basel). 2024 Nov 29;16(23):3361. doi: 10.3390/polym16233361 (PMC11644612; doi:10.3390/polym16233361)
Supplement: Supplementary file 1 [file polymers-16-03361-s001.zip]

Archive with 1 entries (1 files):
- polymers-3326609-supplementary.pdf
